# Supplementary material for: Outcomes in Patients with Acute Myocardial Infarction and Known Sleep Apnea: A Nationwide Analysis
Source: J Clin Med. 2023 Sep 12;12(18):5924. doi: 10.3390/jcm12185924 (PMC10532263; doi:10.3390/jcm12185924)
Supplement: Supplementary file 1 [file jcm-12-05924-s001.zip]

Archive with 1 entries (1 files):
- jcm-2536951-supplementary.pdf
